# Supplementary material for: First Principles Study of the Structure–Performance Relation of Pristine Wn+1Cn and Oxygen-Functionalized Wn+1CnO2 MXenes as Cathode Catalysts for Li-O2 Batteries
Source: Nanomaterials (Basel). 2024 Apr 11;14(8):666. doi: 10.3390/nano14080666 (PMC11054248; doi:10.3390/nano14080666)
Supplement: Supplementary file 1 [file nanomaterials-14-00666-s001.zip]

Archive with 1 entries (1 files):
- nanomaterials-2945081-supplementary.pdf
